# Supplementary material for: Association of OCT biomarkers and visual impairment in patients with diabetic macular oedema with vitreomacular adhesion
Source: PLoS One. 2023 Jul 18;18(7):e0288879. doi: 10.1371/journal.pone.0288879 (PMC10353796; doi:10.1371/journal.pone.0288879)
Supplement: S1 Data — (XLSX) [file pone.0288879.s001.xlsx]

## Sheet: Sheet1
VMA type	DR stages	DVA	NVA	CRT	CSFT	DRIL	Cyst location	Bridging Lines	ELM	EZ	Hard Exudates	Neurosensory detachment	Hyper reflective foci	HR dots in the cyst wall
1	4	0.5	0.4	656	665	2	3	1	1	1	2	2	2	2
1	3	1	0.6	300	301	2	2	2	1	1	2	2	1	2
2	2	0.2	0.6	780	778	1	3	2	2	1	3	1	1	1
2	4	0.2	0.3	348	300	1	3	2	2	1	3	2	1	2
2	4	0.6	0.5	622	656	1	3	2	2	1	2	2	1	2
1	4	0.9	0.4	280	343	1	3	1	1	1	2	1	1	1
2	4	1.3	0.3	378	342	1	3	2	2	1	3	1	1	1
1	4	0.2	0.3	313	347	1	3	1	1	2	3	2	1	1
1	4	0.2	0.6	220	272	2	1	2	1	2	2	2	1	1
1	4	1.3	0.5	385	379	1	3	1	1	2	2	2	1	1
1	2	0.2	1.1	93	220	1	3	2	1	2	3	2	1	2
2	3	4	0.3	436	450	1	3	2	2	1	3	1	1	1
1	3	0.6	0.3	275	263	1	3	1	2	2	3	2	1	2
1	3	0.6	0.3	292	348	1	3	1	2	2	3	1	1	1
2	4	0.6	0.5	707	424	1	3	2	2	2	3	1	1	1
1	4	0.3	1.1	1011	859	1	3	1	2	1	3	2	1	1
1	1	1	0.3	288	371	2	3	2	2	2	3	1	1	1
1	2	0.5	1.4	180	220	2	2	2	1	2	2	2	1	2
2	2	0.5	0.3	240	346	1	1	2	1	1	2	2	1	2
1	2	0.3	0.5	557	383	1	3	1	2	2	2	2	1	2
1	2	0.6	0.4	569	515	1	3	2	2	1	2	2	1	2
2	2	0.2	0.3	572	532	1	3	2	1	1	3	2	1	2
1	1	0.2	0.8	189	241	1	3	1	2	1	3	1	1	1
2	4	0.8	0.6	443	378	1	3	2	2	2	2	2	1	2
2	3	1.3	0.3	325	350	1	3	2	2	1	3	2	1	2
1	3	0.2	0.3	220	387	1	3	2	1	2	2	2	1	2
1	3	0.5	0.8	778	298	1	3	1	2	1	3	2	1	2
1	2	0	0.4	709	658	1	3	1	2	2	3	1	1	1
2	2	0.5	0.5	585	724	1	3	2	2	2	3	2	1	2
2	3	0.6	0.6	377	432	1	3	2	2	1	3	1	1	2
2	3	0.3	0.3	260	353	2	2	2	2	2	2	2	2	2
2	2	0.5	0.3	336	335	2	3	2	2	2	2	2	2	2
2	4	0.9	0.3	472	461	1	3	2	2	2	3	2	1	2
2	2	0	0.3	307	340	1	3	2	1	1	2	2	1	2
2	4	0.5	0.3	216	269	1	3	2	2	2	3	2	1	1
2	4	0	0.3	522	546	1	3	2	1	2	3	2	1	1
2	4	0.1	0.6	340	348	1	3	2	2	1	3	2	1	1
2	3	0.3	0.3	619	468	1	3	2	1	2	3	2	1	1
2	3	0.7	0.3	720	412	1	3	2	2	2	3	2	1	1
1	4	1.3	0.5	590	550	1	3	2	1	2	3	2	1	1
2	1	0.2	0.3	634	627	1	3	2	1	1	3	2	1	1
1	2	0.5	0.4	317	337	1	3	1	2	1	3	2	1	1
1	2	0.7	0.5	627	565	1	3	1	1	2	3	2	1	1
2	2	1	0.4	365	357	2	3	2	1	1	2	2	1	2
2	3	0	0.6	346	346	2	3	2	2	1	2	2	1	2
1	4	0.5	0.3	266	297	2	2	2	1	2	2	2	1	2
1	4	0.7	0.3	490	303	1	3	2	1	2	3	2	1	2
2	1	0.5	0.3	554	436	2	3	2	1	1	3	2	1	1
1	4	1	0.8	687	574	1	3	1	2	2	3	2	1	2
2	4	0.4	1.4	690	416	1	3	2	2	2	3	1	1	1
1	4	0.2	1	981	94	1	3	1	1	2	3	1	1	1
2	4	1.77	0.2	570	449	1	3	2	1	2	3	2	1	2
2	4	1.69	0.3	760	664	1	3	2	2	1	3	1	1	2
2	4	1.3	0.5	580	279	1	3	2	1	1	3	2	1	1
1	4	0.3	0.3	813	725	1	3	1	2	2	3	1	1	2
1	4	0.7	0.5	966	827	1	3	1	1	1	3	2	1	2
2	4	0.1	0.3	270	329	1	3	2	1	2	3	2	1	1
2	4	0.3	0.3	228	276	2	1	2	1	1	2	2	2	2
1	2	0.2	0.3	368	399	1	3	2	2	2	3	1	2	2
2	2	0.5	0.4	586	498	1	3	2	2	2	2	2	1	2
2	2	1.3	0.3	348	384	1	3	2	2	1	2	2	1	2
1	4	0.6	0.5	672	689	1	3	1	2	2	3	1	1	1
1	4	0.5	0.4	400	374	1	3	1	1	1	3	2	1	2
2	4	0.7	1.1	724	774	1	3	2	2	2	3	2	1	2
1	2	0.6	0.5	749	718	2	3	1	2	2	3	1	1	2
2	3	0.2	0.3	601	575	1	3	2	2	1	3	1	1	1
2	3	0.6	0.3	601	642	1	3	2	2	1	3	1	1	1
1	2	0	0.3	605	555	1	3	1	2	1	3	1	1	1
2	2	0.5	0.6	442	374	1	3	2	2	1	3	2	1	1
1	4	0.5	0.6	496	440	1	3	1	2	2	3	1	1	2
2	2	0.1	0.4	545	960	1	3	2	2	1	3	1	1	1
2	2	0.2	0.3	550	402	2	3	2	1	1	1	2	1	2
1	2	0.7	0	236	280	1	3	1	1	1	3	2	1	1
1	1	0.3	0.6	663	661	1	3	1	2	2	3	1	1	1
2	1	0.2	1.1	929	921	1	3	2	2	2	3	1	1	1
2	2	0.6	0.8	460	569	1	3	2	2	2	3	1	1	1
2	2	0.5	0.5	601	713	1	3	2	2	2	3	1	1	1
1	1	1.3	0.3	264	344	1	3	1	2	2	2	2	1	1
2	2	0.9	0.4	457	426	1	3	1	2	2	3	1	1	2
1	1	0.7	0.3	216	281	2	3	2	1	2	3	2	1	2
1	1	0.7	0.3	432	483	1	3	1	2	2	3	1	1	1
1	4	0.7	0.2	202	354	1	3	1	2	1	3	1	1	2
1	4	0.2	0.7	1008	852	1	3	1	2	2	3	1	1	2
1	4	0.2	0.3	484	529	1	3	1	1	2	3	2	1	2
1	1	1.3	0	338	375	1	3	2	1	1	3	2	1	2
1	1	0	0.3	503	481	1	3	1	2	2	2	2	1	2
1	4	0.4	0.5	435	482	1	3	1	1	2	3	2	1	2
1	1	0.2	0.3	172	237	2	1	2	1	1	2	2	1	2
2	1	0.7	0.3	312	315	1	3	1	1	1	2	2	1	2
2	2	0.2	0.3	561	315	1	3	2	2	1	2	1	1	1
1	2	0.1	0.8	373	476	1	3	1	2	1	3	1	1	1
2	2	0.2	0.3	367	556	2	3	1	1	2	2	2	1	2
2	2	0	0.3	488	539	2	3	2	1	2	3	2	1	2
1	3	0.5	0.8	357	705	1	3	2	2	1	3	2	1	1
1	1	0.2	0.3	251	293	2	2	2	1	1	2	2	1	2
1	4	0.7	0.8	586	654	1	3	1	2	2	3	1	1	1
2	1	0.3	0.5	342	400	1	3	1	1	1	3	2	1	1
2	4	0	0.3	522	524	1	3	1	2	1	3	2	1	1
1	4	0.9	0.5	960	252	1	3	1	2	1	3	1	1	1
2	2	0.5	0.3	230	318	2	1	2	1	2	2	2	1	2
2	2	0.2	0.9	502	505	1	3	2	2	1	3	1	1	1
1	2	1.3	1.1	778	704	1	3	1	2	1	3	2	1	1
2	4	0.3	0.8	550	602	1	3	2	2	2	3	1	1	1
2	4	0.2	1.1	790	700	1	3	2	2	2	3	1	1	1
1	2	0.2	1.4	509	257	2	3	2	2	2	3	1	1	1
2	2	0.6	0.2	205	285	1	3	2	1	1	3	1	1	1
1	4	0.2	1.1	276	350	1	3	2	1	1	3	2	1	1
1	4	0.3	0.3	608	626	1	3	1	1	1	3	2	1	1
1	2	0.2	0.8	597	269	1	3	1	2	2	3	2	1	2
2	2	0.2	0.3	215	276	2	1	2	1	1	2	2	1	2
2	2	0.3	0.3	286	346	1	3	2	2	2	2	1	1	2
2	2	0.5	0.2	252	304	1	1	1	1	1	3	2	1	2
1	2	0.3	0.3	228	297	2	2	2	1	1	3	2	1	2
2	2	0.5	0.2	346	351	1	3	2	2	2	3	2	1	1
1	2	0.2	0.3	445	445	1	3	2	2	2	3	2	1	1
2	2	0.5	0.6	163	316	1	3	2	2	2	3	2	1	2
2	3	0.8	0.6	430	350	1	3	2	2	2	3	1	1	1
1	4	0.2	0.3	433	389	1	3	1	1	1	2	2	1	1
1	4	0.2	0.6	465	395	1	3	1	2	2	3	2	1	1
1	4	0.2	0.9	660	714	1	3	1	2	2	3	1	1	1
2	4	0	0.5	680	455	1	3	2	1	1	3	2	1	1
1	4	0.3	0.6	364	568	1	3	1	1	1	3	2	1	1
1	4	0.2	0.3	251	411	1	3	2	2	2	3	2	1	1
1	4	1.3	0.8	580	406	1	3	1	1	1	2	2	1	1
2	4	0.3	0.3	311	382	1	3	2	1	1	3	2	1	2
2	4	0.3	0.3	316	382	1	3	2	1	1	3	2	1	2
1	4	0.5	0.9	780	770	1	3	1	2	2	3	2	1	1
1	3	0.5	0.3	275	336	1	1	2	2	2	3	1	1	1
2	3	0.5	0.9	471	236	1	3	2	2	2	3	2	1	1
2	3	0.3	0.8	506	583	1	3	2	2	2	3	1	1	1
2	3	2.3	0.6	248	269	1	3	2	2	2	2	2	1	1
1	1	0.6	0.4	410	337	1	3	1	1	1	3	2	1	2
1	3	0.8	0.3	168	233	2	1	2	1	1	3	2	1	2
2	4	0.5	0.8	584	608	1	3	2	2	2	3	1	1	1
1	3	0.2	0.6	490	583	2	3	1	1	1	1	2	1	2
2	4	0.1	0.3	288	377	1	3	1	2	2	3	2	1	1
1	1	0.3	0.3	420	385	1	3	1	1	1	3	2	1	1
1	2	0.2	0.3	273	319	1	3	2	2	2	2	1	1	2
2	2	1.3	0.3	208	294	1	1	2	2	2	2	1	1	2
2	4	0.3	0.3	327	356	1	3	1	2	2	3	2	1	1
1	2	0.3	0.3	298	382	1	3	1	1	1	3	2	1	2
2	2	0.7	0.3	475	335	2	3	1	1	1	2	2	1	1
2	4	0.5	0.4	202	257	2	3	1	1	1	2	2	1	2
2	2	0.2	0.3	392	350	2	3	1	1	1	2	2	2	2
1	2	1.3	0.9	362	424	1	3	1	1	1	3	2	1	1
1	4	1	0.3	594	481	1	3	1	1	1	3	2	1	1
2	4	1	0.3	267	301	1	1	2	1	1	3	2	1	1
1	1	0.4	0.3	726	623	2	3	1	2	2	3	1	1	2
2	2	0.2	0.3	545	505	1	3	1	2	2	3	2	1	2
2	4	0.2	0.9	630	662	1	3	1	2	2	3	1	1	1
2	4	0.1	0.3	493	482	1	3	1	2	2	3	2	1	2
1	4	0.2	0.6	500	505	1	3	1	2	2	3	2	1	2
2	2	0.4	0.5	637	722	1	3	1	2	2	3	1	1	1
1	3	0.6	0.8	608	550	1	3	1	2	2	3	2	1	2
2	3	0.5	1.1	757	721	1	3	1	2	2	2	2	1	1
2	3	0.5	0.6	797	793	1	3	1	2	2	3	1	1	1
1	3	1.77	1.1	333	348	1	3	1	2	2	3	2	1	1
2	4	0.6	0.8	490	525	1	3	1	2	2	3	1	1	2
2	4	0.1	0.8	415	477	1	3	1	2	2	2	1	1	2
2	4	0.4	0.3	490	349	1	2	2	2	2	3	1	1	2
1	3	0.5	0.9	186	271	2	3	1	2	2	2	2	1	2
1	4	0.3	0.5	180	845	1	3	1	2	2	3	1	1	1
2	2	1.3	0.3	205	302	1	1	2	1	1	3	2	1	1
2	4	0.2	0.3	360	369	1	3	1	1	1	2	2	1	1
2	2	1.3	1.1	500	347	1	3	1	2	2	3	2	1	1
2	4	0.4	0.3	513	529	1	3	2	2	2	3	1	1	1
1	4	0.2	0.5	722	452	1	3	2	2	2	3	1	1	1
1	2	1.3	0.5	424	446	2	3	2	2	2	3	1	1	1
1	3	0.5	0.3	324	354	2	3	1	1	1	2	2	1	2
2	4	0.3	0.3	414	428	1	3	2	2	2	3	2	1	1
1	4	0.7	0.3	224	296	1	2	2	2	2	2	2	1	1
1	4	0.5	0.8	687	674	1	1	2	2	2	2	2	2	1
2	4	0.2	0.4	224	226	1	1	2	1	1	2	2	1	2
2	4	0.1	0.3	308	532	1	3	2	2	2	3	2	1	1
2	4	0.2	0.3	332	520	1	3	2	2	2	3	2	1	1
2	4	0.5	1.1	217	672	1	3	2	2	2	3	2	1	1
2	1	0.2	0.4	545	462	1	3	2	2	2	2	2	1	1
1	1	0.2	0.3	204	298	1	3	2	1	1	2	2	1	2
1	1	0.1	0.2	455	500	1	3	1	2	2	3	1	1	1
1	1	0.5	0.1	343	431	1	3	1	2	2	3	1	1	1
2	4	0.2	0.2	670	601	1	3	2	2	2	1	2	1	1
2	2	0.7	0.8	460	534	1	3	2	2	2	3	1	1	1
1	3	1.3	0.8	526	387	1	3	1	1	1	3	2	1	1
1	1	0.6	0.3	436	446	1	3	2	1	1	3	2	1	2
2	1	0.8	0.3	631	396	2	3	2	1	1	3	2	1	1
1	1	1	0.3	420	415	1	3	1	1	1	3	2	1	1
1	1	0.2	0.3	193	263	2	3	2	1	1	2	2	1	2
1	2	0.5	0.6	462	509	1	3	2	2	2	3	1	1	1
1	2	0.3	0.3	244	307	1	1	2	2	2	3	2	1	1
1	2	1.3	0.6	292	253	1	3	1	1	1	2	2	1	2
2	4	1	0.6	308	350	1	3	1	2	2	2	2	1	2
1	4	0.2	0.3	388	347	2	2	2	1	1	2	2	1	2
2	2	0.3	0.3	245	310	2	1	2	2	2	2	2	1	2
1	3	0	0.3	348	442	2	3	2	2	2	3	1	1	2
1	4	0.2	0.8	320	350	1	3	2	1	1	3	2	1	2
1	4	1.88	0.3	220	294	2	3	2	1	1	2	2	1	2
2	2	0.3	0.3	240	281	1	3	1	2	2	2	2	1	2
2	2	0.3	0.6	553	554	2	3	2	2	2	2	2	1	2
1	3	0.5	0.3	300	288	1	2	2	1	1	2	2	1	2
1	2	0.2	0.8	852	800	1	3	1	2	2	3	1	1	1
2	4	0.7	0.3	171	215	2	1	2	2	2	2	2	1	2
1	4	0	0.3	604	510	1	3	1	1	1	3	2	1	1
2	3	0	0.4	441	240	2	3	2	2	2	2	1	1	2
2	3	0.5	1.1	520	584	2	3	2	2	2	2	2	1	2
2	3	0	0.5	305	341	2	2	1	1	1	2	2	1	2
1	3	0.2	0.3	235	299	2	1	2	1	1	2	2	1	2
1	2	0.3	0.3	382	442	1	3	1	2	2	3	2	1	1
3	3	0.5	0.4	616	427	1	3	1	2	2	3	2	1	1
3	4	0.5	0.3	285	312	1	3	1	1	1	1	2	1	2
3	4	0.5	0.4	271	329	1	3	1	1	1	2	2	1	1
3	4	0.5	0.4	256	346	2	2	2	1	1	2	2	1	2
3	3	0.7	0.4	613	419	2	3	1	1	1	2	2	1	2
3	2	0.2	0.3	220	286	2	1	2	1	1	2	2	1	2
3	3	1.77	1.1	401	496	1	3	1	2	2	2	2	1	1
3	3	0.2	0.3	238	306	1	3	2	1	1	2	2	1	2
3	4	0.3	0.9	459	349	1	3	1	2	2	3	2	1	1
3	4	1	1.1	70	138	1	3	1	2	2	3	1	1	1
3	4	0.1	0.3	492	404	2	3	1	1	1	3	2	1	2
3	4	0.6	0.3	380	428	1	3	1	2	2	3	2	1	1
3	4	0.3	0.3	152	217	1	3	1	1	1	3	2	1	1
3	4	0.7	0.4	140	240	2	1	2	1	1	2	2	1	2
3	4	0.2	0.3	357	348	1	3	1	1	1	2	2	1	1
3	3	0.2	0.3	608	623	1	3	1	1	1	2	2	1	1
3	4	0.2	0.3	424	404	1	3	1	1	1	3	2	1	1
3	3	0.2	0.5	468	538	1	3	1	1	1	3	1	1	1
3	4	0.6	0.5	624	701	1	3	1	2	2	3	1	1	1
3	4	1	0.8	396	415	1	3	1	1	1	3	2	1	1
3	1	0	0.3	160	203	2	2	2	1	1	2	2	1	2
3	3	0.5	0.8	188	257	1	3	1	2	2	3	2	1	1
3	4	1	0.8	417	489	1	3	1	2	2	3	2	1	1
3	4	0.2	0.3	360	423	2	3	2	2	2	2	1	1	2
3	4	0.5	0.3	519	467	1	3	1	2	2	3	2	1	1
3	4	0.2	0.3	701	735	1	3	1	2	2	3	1	1	1
3	2	0	0.3	330	350	2	1	2	1	1	3	2	1	2
3	2	0	0.3	505	471	1	3	1	1	1	3	2	1	2
3	3	0.4	0.3	396	384	1	3	1	2	2	3	2	1	1
3	3	0.5	0.5	110	177	1	3	1	2	2	3	1	1	1
3	3	0.2	0.3	195	264	1	1	2	1	1	3	2	1	1
3	3	0.3	0.3	408	475	1	3	1	2	2	3	1	1	1
3	4	0.6	0.4	88	172	2	2	2	1	1	2	2	1	2
3	4	0.2	0.3	255	318	2	3	1	1	1	3	2	1	1
3	4	1.33	0.9	236	106	1	3	1	2	2	3	2	1	1
3	4	0.5	0.8	680	790	1	3	1	2	2	3	1	1	1
3	2	0.2	0.3	404	466	1	3	1	2	2	3	2	1	1
3	3	0	0.3	420	399	1	3	1	2	2	3	2	1	1
3	2	0.2	0.3	500	388	2	2	2	2	2	2	2	1	1
3	2	0.2	0.3	275	346	1	3	1	2	2	3	1	1	1
3	2	0	0.3	400	424	1	3	1	1	1	3	2	1	1
3	2	0.5	0.5	165	280	1	2	2	1	1	3	2	1	1
3	4	0.5	0.4	150	191	1	3	1	2	2	2	1	1	1
3	4	0.2	0.3	121	183	2	2	2	2	2	3	2	1	2
3	2	0.7	0.6	616	640	1	3	1	2	2	3	2	1	1
3	2	0.5	0.2	477	486	1	3	1	1	1	3	1	1	1
3	4	0.2	0.3	200	288	2	2	1	1	1	2	2	1	1
3	4	0.5	0.3	420	383	1	3	1	1	1	2	2	1	1
3	2	0.2	0.3	180	234	1	3	1	2	2	3	2	1	1
3	2	0	0.3	199	243	1	3	2	2	2	3	1	1	1
3	3	0.2	0.3	160	224	2	2	2	1	1	2	2	1	2
3	3	0.7	0.6	359	378	1	3	2	1	1	3	2	1	1
3	4	0.3	0.3	184	236	1	3	1	2	2	3	2	1	1
3	4	0.2	0.3	362	333	1	2	2	2	2	3	2	1	1
3	3	0.7	0.9	436	522	1	3	1	2	2	3	1	1	1
3	1	1.69	1.1	203	260	2	2	2	1	1	2	2	2	2
3	4	0.2	0.3	180	262	1	3	1	2	2	3	2	1	1
3	4	1	0.4	276	326	1	3	2	1	1	3	2	1	1
3	2	0.3	0	313	382	2	2	2	1	1	2	2	1	1
3	2	1.3	0.3	702	623	1	3	1	1	1	3	2	1	1
3	3	0.2	0.3	599	401	1	3	1	2	2	3	1	1	1
3	3	0.2	0.3	255	256	1	3	1	2	2	3	1	1	1
3	3	0.6	0.3	195	266	2	2	1	1	1	3	2	1	2
3	4	0.6	0.5	688	624	1	3	1	2	2	3	1	1	1
3	3	0.6	0.8	305	409	1	3	1	2	2	3	1	1	1
3	3	0.2	0.3	183	240	2	2	2	1	1	2	2	2	2
3	4	0.9	0.9	500	446	1	3	1	2	2	2	2	1	1
3	4	0.5	0.6	380	448	2	2	2	2	2	2	1	1	1
3	4	0.7	0.6	599	570	1	2	1	1	1	3	2	1	1
3	4	0.6	0.5	464	402	1	2	1	1	1	3	2	1	1
3	4	0.1	0.3	292	370	1	3	1	2	2	3	1	1	1
3	1	0	0.3	181	224	2	2	2	1	1	2	2	2	2
3	1	0.5	0.3	276	363	2	2	2	2	2	2	1	1	1
3	2	0.7	0.6	392	473	1	3	1	2	2	2	1	1	1
3	1	0	0.3	180	236	2	2	1	1	1	2	2	1	1
3	2	0.7	0.8	440	358	1	3	1	1	1	2	2	1	1
3	2	0.1	0.3	240	279	2	3	2	1	1	2	2	1	2
3	2	0.2	0.3	575	546	2	3	1	1	1	2	2	1	1
3	1	0.2	0.3	216	323	2	2	2	1	1	2	2	1	2
3	1	0.2	0.3	404	322	2	3	1	2	2	2	2	1	1
3	1	0.1	0.3	327	343	1	3	1	1	1	2	2	1	1
3	1	0.2	0.3	487	497	1	3	1	1	1	3	2	1	1
3	2	0.9	0.7	460	584	1	3	1	1	1	3	2	1	1
3	1	0.6	0.3	633	618	1	3	1	1	1	3	1	1	1
3	1	0.5	0.5	261	322	1	3	1	2	2	2	1	1	1
3	2	0.2	0.3	345	355	2	3	1	1	1	2	2	1	1
3	1	0.2	0.3	508	342	2	2	2	1	1	2	2	1	2
3	1	0.2	0.3	388	271	2	2	2	2	2	2	2	1	1
3	3	0.2	0	221	309	2	2	2	1	1	2	2	1	1
3	3	0.3	0	227	291	2	2	2	1	1	3	2	1	1
3	4	0.2	0.3	465	451	1	3	1	1	1	2	2	1	1
3	4	0.1	0.3	221	255	2	1	2	1	1	2	2	1	2
3	1	1	1.1	284	380	1	3	1	2	2	2	2	1	1
3	2	0.2	0.3	368	388	2	3	2	1	1	2	2	1	2
3	4	0.3	0.3	170	245	2	2	2	1	1	2	2	1	1
3	4	1.47	1.1	191	287	2	3	2	1	1	3	2	1	1
3	2	0	0	195	239	2	3	2	1	1	3	2	1	1
3	2	0.2	0	196	253	1	3	2	1	1	3	2	1	1
3	2	0.3	0.2	317	392	1	3	2	2	2	3	1	1	1
3	2	0.7	0.5	358	313	2	1	2	1	1	3	2	1	1
3	4	1	0.3	422	485	1	3	1	1	1	3	2	1	1
3	4	0.5	0.3	509	447	2	3	1	1	1	3	2	1	1
3	3	0	0.3	202	269	2	3	2	1	1	3	2	1	2
3	4	0.3	0.3	234	355	1	3	2	2	2	3	1	1	1
3	4	0.7	0.5	266	348	1	3	1	1	1	3	2	1	1
3	4	0.2	0.3	485	488	1	3	1	2	2	3	1	1	1
3	2	0.2	0.3	205	262	1	3	2	2	2	3	1	1	1
3	3	0.2	0.3	502	329	1	3	1	1	1	3	2	1	1
3	4	0.5	0.8	384	436	1	3	1	2	2	3	1	1	1
3	4	0.2	0.3	135	246	1	3	2	2	2	3	2	1	1
